# Supplementary material for: Highly efficient and selective extraction of gold by reduced graphene oxide
Source: Nat Commun. 2022 Aug 2;13:4472. doi: 10.1038/s41467-022-32204-4 (PMC9345893; doi:10.1038/s41467-022-32204-4)
Supplement: Supplementary file 5 — Source Data [file 41467_2022_32204_MOESM5_ESM.xlsx]

## Sheet: Figure 1
Figure 1b	Concentrations of Au ion (ppm)	Extraction capacity (mg/g)	standard deviation			Figure 1c	Time (h)	Extracted gold/rGO (mg/g)	standard deviation
	0.1	691	20				0.0333	661	20
	0.928	1183	15				0.16666	1012	60
	9.847	1850	50				1.5	1181	30
	52.32	1843	30.6				6	1327	50
	114.8	1852	34.6				12	1500	60
							24	1850	50
							48	1880	79
Figure 1b inset	Ph	Extraction efficiency (%)				Figure 1c inset	Concentration of Au ion	Gold uptake after 10 min extraction	standard deviation
	0	98.7					10	1012	50
	1	99					1	531	40
	2	99					0.1	323	30
	3	99.2
	4	99
	5	99
	6	99.1
	7	99
	8	99.3
	9	99
	10	98.6
	11	98.7

## Sheet: Figure 2
Figure 2c	1000/T (K-1)	Extraction capacity (mg/g)	standard deviation		Figure 2d	Standard reduction potential (v)	Extraction capacity (mg/g)	standard deviation		Figure 2f	Reduction time (min)	Extraction capacity (mg/g)	Zeta potential (mV)
	3.3557	1850	50			1.5	2025	186			0	179	-42.5
	3.14465	4440	60			1	1850	50			10	1100	-40.3
	3.003	9059	45			0.97	1538	160			30	1850	-39.5
	3.53357	1654	52			0.69	56				60	1456	-28.6
						0.77	110	104			240	1180	-27.2
						0.17	0
						-0.57	0
Figure 2c inset	Time (h)	Extracted gold/rGO (mg/g)			Figure 2e	1/Layer number	Gold extraction per area (mg/m2)	standard deviation		Figure 2g	Graphene-based adsorbents	Extraction capacity (mg/g)
	0.16667	959.091				1	4.59876	0.5009			Pristine GO	179.1
	1	2436.36				0.5	1.64555	1.06566			rGO by hydrazine	1834.6
	4	4828.18				0.33333	1.40774	0.44107			rGO by ascorbic acid	1850
	6	5514.55				0.25	0.51237	0.21861			rGO by hydroquinone	1180
	10	6873.64				0.2	0.5121	0.27903			Expanded graphite	86.3
	21	8703.64									Commercial graphene	66.4
	24	9059.09
	33	9070.91
	48	9038.18

## Sheet: Figure 4
Figure 4c	100 ppb [AuCl4]- filtrate volume (L)	Extraction efficiency (%)	Permeance (L m-2 h-1 bar-1)
	0.2	86.9	137.5
	0.4	94.3	125.8
	0.6	91.9	125.4
	0.8	91.4	128.7
	1	89.3	125.2
	1.2	93.7	127.7
	1.4	95.2	127.3
	1.6	95.5	128
	1.8	97	128.4
	2	90.8	122.2
	2.2	89.9	123.3
	2.4	87.2	122.8
	2.6	83	119.1
	2.8	80.3	115
	3	77.9	117.3
	3.2	72.6	114.4
	3.4	63.5	99
	3.6	74.8	99.32
	3.8	75.6	100.6
	4	71.3	96.9
	4.2	69	95.5
	4.4	70.1	98.9
	4.6	64.9	95.3
	4.8	62.7	94.7
	5	60.6	95
	5.2	56	95.1
	5.4	55.9	95
	5.6	53.6	94.4
	5.8	61.6	90
	6	63.4	87.9
	6.2	61	87.8
	6.4	50.9	80.2
	6.6	38.1	72.3
	6.8	23	69.2

## Sheet: Supplementary Fig. 2
Supplementary Fig. 2a	PH	Extraction capacity (mg/g)	standard deviation
	2	703	59
	4	1850	50
	7	965	30
	11	340	38
	PH	Extraction capacity (mg/g)	standard deviation
Supplementary Fig. 2b	0	586	30
	2	3200	50
	4	9059	42
	7	4600	32
	11	1565	41

## Sheet: Supplementary Fig. 3
	Supplementary Fig. 3a	Equilibrium concentration (ppm)	Extraction capacity (mg/g)	standard deviation
		0.21	107	20
		0.24	864	19
		0.397	1850	30
		10.9	1860	20
		42.65	1861	21
		105.36	1817	40
	Supplementary Fig. 3b	Time (h)	Extraction efficiency (%)
		0.0333	35.7
		0.16666	54.7
		1.5	63.8
		6	71.7
		12	81.1
		24	100
		48	100

## Sheet: Supplementary Fig. 12
Supplementary Fig. 12a	Reduction time (min)	C/O atomic ratio
	0	2.2
	10	4.2
	30	4.7
	60	5.1
	240	5.7
Supplementary Fig. 12b		Zeta potential (mV)
	Pristine GO	-42.5
	Hydroquione reduced GO	-31.5
	Hydrozine reduced GO	-38.1
	Vc reduced GO	-39.5

## Sheet: Supplementary Fig. 13
Supplementary Fig. 13a	Element	Extraction efficiency (%)	standard deviation
	Cu	5	0.15
	Ni	1	0.05
	Au	98.8	0.2
	Pt	1.4	0.05
Supplementary Fig. 13a inset	Element	Extraction efficiency (%)	standard deviation
	Cu	9.3	0.279
	Ni	4.3	0.086
	Au	97.25	0.35
	Pt	0.4	0.05
Supplementary Fig. 13b	Element	Extraction capacity (mg/g)
	Au	1818
	Cu	24
	Ni	4
	Pt	7
	k	0

## Sheet: Supplementary Fig. 15
Supplementary Fig. 15	Element	PH=4, Extraction efficiency (%)	adjust PH from 4 to 0.9, Extraction efficiency (%)
	Sn	97.4795	0
	Au	99.98	99.9934
	Cr	87.3849	0
	Al	62.7568	0
	Ca	0	0
	Pb	39.3152	0
	Ni	0	0
	Cu	2.42771	0
	Mg	0	0
	Fe	0	0
	Zn	0	0
	Sr	0	0
	As	98.856	0
	Ba	0	0
	Mn	0	0

## Sheet: Supplementary Fig. 16
Supplementary Fig. 16a	Thickness (nm)	Gold uptake efficiency (%)	Permeance (L m-2 h-1 bar-1)	standard deviation
	200	7	260	30
	800	20.6	147	20
	1500	57	33	10

## Sheet: Supplementary Fig. 17
Supplementary Fig. 17a	CPU leachate volume (mL)	Extraction efficiency (%)	Permeance (L m-2 h-1 bar-1)
	20	99.076	160.6
	40	99.22	122
	60	98.931	110.8
	80	99.056	103.1
	100	99.114	89
	120	99.066	86.2
	140	99.133	74.1
Supplementary Fig. 17b	Element	Extraction efficiency (%)		Supplementary Fig. 17b inset	Element	Percent desorption (%)
	Sn	29.4118			Sn	99
	Au	99.133			Au	0.7
	Cr	16.6667			Cr	75
	Al	4.6398			Al	100
	Ca	0			Ca	0
	Pb	0			Pb	0
	Ni	0			Ni	0
	Cu	0.58947			Cu	65.7
	Mg	0			Mg	0
	Fe	0			Fe	0
	Zn	0			Zn	0
	Sr	0			Sr	0
	Ba	0			Ba	0
	Mn	0			Mn	0
